# Supplementary material for: Gene Expression Profiling as a Potential Tool for Precision Oncology in Non-Small Cell Lung Cancer
Source: Cancers (Basel). 2021 Sep 22;13(19):4734. doi: 10.3390/cancers13194734 (PMC8507534; doi:10.3390/cancers13194734)
Supplement: Supplementary file 1 [file cancers-13-04734-s001.zip]

Archive with 1 entries (1 files):
- cancers-1395887-SI.pdf
